# Supplementary material for: Quality of Life in Electrochemotherapy for Cutaneous and Mucosal Head and Neck Tumors
Source: J Clin Med. 2021 Sep 24;10(19):4366. doi: 10.3390/jcm10194366 (PMC8509577; doi:10.3390/jcm10194366)
Supplement: Supplementary file 1 [file jcm-10-04366-s001.zip]

Archive with 1 entries (1 files):
- jcm-1348023-supplementary.pdf
